# Supplementary material for: Cerebellar Abiotrophy in Australian Working Kelpies Is Associated with Two Major Risk Loci
Source: Genes (Basel). 2022 Sep 23;13(10):1709. doi: 10.3390/genes13101709 (PMC9602046; doi:10.3390/genes13101709)
Supplement: Supplementary file 1 [file genes-13-01709-s001.zip › Supplementary Tables S1-S6.xlsx]

## Sheet: Table_S1_AssociatedGenotypes
Table S1. Genotypes of 45 cases and 290 controls for Bonferroni significant markers identified in the genome-wide association analysis. Also included are 4 European case samples their 2 unaffected siblings (Rows 341-6). Genotypes are displayed in the top-call orientation (UU GSD1.0) that was used in the analysis.
Dog Identifier	Case Status		CFA
			1	1	2	3	9	9	9	9	9	9	13	16	16	16	20	20	20	20	20	20	20	20	20	20	28	34	39
		SNPID	TIGRP2P904	BICF2S2379011	BICF2P394061	BICF2S23915658	BICF2G630835610	BICF2G630835611	BICF2G630835989	BICF2G630836291	BICF2G630836293	BICF2G630836318	BICF2P336113	BICF2P228482	BICF2P1097507	BICF2P957000	BICF2P204406	BICF2P113598	BICF2P1109624	BICF2P393253	TIGRP2P278295	BICF2P1309051	BICF2P331357	BICF2P696292	BICF2P287740	TIGRP2P278607	BICF2S22962329	BICF2G630459982	BICF2G630539070
		UU GSD1.0	27511045	27532706	63129309	51413145	32919297	32924768	33930187	34654562	34665297	34742435	44632465	57392178	57379187	57089357	56414798	56718111	56754863	56764754	56781667	56824174	57175569	57926627	57933461	57980589	30874177	25575002	6499610
		Ppermuted(1,000,000)	0.0407	0.043	0.09981	0.1043	0.0354	0.08692	0.1237	0.04368	0.0447	0.1261	0.02636	0.1171	0.08165	0.06777	0.1106	0.04973	2.3e-05	0.000295	9.4e-05	0.03454	0.05069	0.001583	0.000328	0.000114	0.06864	0.08669	0.1279
602	1		G G	C C	G G	C C	A G	A G	C A	A G	G A	G G	G G	G G	C C	C C	A G	A A	G G	A A	C C	A A	A G	G G	G G	G G	A A	C A	A A
603	1		G G	C C	G G	A C	G G	G G	A A	G G	A A	A G	G G	G G	C C	C C	G G	A A	G G	A A	C C	G A	A G	G G	G G	G G	A A	A A	A C
606	1		G G	C C	G G	C C	G G	G G	A A	G G	A A	A A	A A	G G	C C	C C	A G	A G	A G	T A	A C	G A	A G	G G	G G	G G	A A	A A	A C
612	1		G G	C C	G G	C C	G G	G G	A A	G G	A A	A A	G G	A G	A C	A C	A G	A G	G G	A A	C C	G A	0 0	G G	G G	G G	G A	A A	A C
617	1		A G	A C	G G	C C	0 0	0 0	0 0	G G	0 0	A G	G G	0 0	C C	0 0	A G	0 0	0 0	T A	A C	G A	G G	0 0	G G	G G	0 0	C A	A C
627	1		G G	C C	G G	C C	0 0	0 0	A A	0 0	A A	0 0	G G	0 0	C C	0 0	A G	A G	G G	0 0	0 0	G A	A G	0 0	G G	G G	A A	A A	A C
634	1		G G	C C	G G	C C	0 0	G G	A A	G G	A A	A G	G G	0 0	0 0	0 0	A G	A G	G G	0 0	0 0	G A	A G	G G	G G	G G	A A	A A	A C
635	1		G G	C C	G G	0 0	0 0	A G	C A	0 0	G A	G G	G G	G G	C C	C C	G G	0 0	G G	A A	C C	G A	0 0	G G	G G	G G	A A	A A	0 0
636	1		A G	A C	G G	C C	G G	G G	A A	A G	G A	G G	G G	G G	C C	A C	A G	G G	A G	T A	A C	G A	G G	G G	G G	G G	G A	A A	A A
637	1		A G	A C	G G	C C	A G	A G	A A	G G	A A	G G	G G	G G	C C	C C	G G	0 0	G G	A A	C C	A A	0 0	G G	G G	G G	A A	A A	A A
638	1		G G	C C	G G	C C	G G	G G	A A	G G	A A	G G	A G	G G	C C	A C	A G	A A	G G	A A	C C	A A	A A	G G	G G	G G	A A	C A	A C
639	1		G G	C C	G G	C C	G G	G G	A A	G G	A A	A G	G G	G G	C C	C C	A A	G G	A A	T T	A A	G G	G G	G G	G G	G G	A A	A A	C C
640	1		A G	A C	G G	C C	G G	G G	A A	G G	A A	A A	G G	A G	A C	A C	G G	A A	G G	A A	C C	G G	G G	G G	G G	G G	A A	C A	A C
641	1		A G	A C	A A	A C	A G	A G	A A	G G	A A	G G	G G	A G	A C	A C	A G	A G	A G	T A	A C	G A	A G	A G	A G	A G	A A	A A	A A
691	1		G G	C C	G G	C C	A G	A G	C A	A G	G A	G G	G G	G G	C C	C C	A G	A A	G G	A A	C C	A A	A A	G G	G G	G G	G A	A A	A A
692	1		G G	C C	G G	C C	G G	G G	A A	G G	A A	G G	G G	G G	C C	C C	A G	A G	G G	A A	C C	A A	A G	G G	G G	G G	G A	A A	A A
693	1		G G	C C	G G	C C	G G	G G	A A	G G	A A	A G	G G	G G	C C	C C	G G	A A	G G	A A	C C	G A	A G	G G	G G	G G	A A	A A	A C
694	1		G G	C C	G G	A C	G G	G G	A A	G G	A A	A G	G G	A G	A C	A C	A G	A G	G G	A A	C C	A A	G G	G G	G G	G G	A A	A A	A C
696	1		G G	C C	G G	C C	A G	A G	C A	A G	G A	G G	G G	A G	A C	A C	A A	G G	A A	T T	A A	G G	G G	A G	A G	A G	A A	A A	A C
697	1		G G	C C	G G	A C	A G	A G	C A	A G	G A	G G	A G	G G	C C	C C	A G	A G	G G	A A	C C	A A	G G	G G	G G	G G	A A	A A	A A
699	1		A G	A C	G G	A C	A G	A G	C A	A G	G A	A G	G G	G G	C C	C C	A G	G G	A G	T A	A C	G A	G G	G G	G G	G G	A A	A A	C C
1437	1		G G	C C	G G	C C	0 0	0 0	A A	0 0	0 0	0 0	0 0	0 0	0 0	0 0	A G	A G	A G	T A	A C	0 0	0 0	G G	G G	G G	A A	A A	A C
1471	1		A G	0 0	G G	A C	G G	0 0	C A	A G	G A	A G	A G	A G	A C	A C	A A	A G	A A	T T	0 0	0 0	G G	A G	0 0	0 0	A A	C A	A C
1472	1		G G	C C	G G	C C	G G	G G	A A	A G	G A	A G	G G	G G	C C	A C	G G	A A	A G	T A	C C	G A	A G	G G	G G	G G	G A	C A	A A
1473	1		A G	C C	A G	C C	A G	A G	A A	A G	G A	G G	A G	G G	C C	A C	0 0	A G	A G	T A	A C	G G	A G	0 0	G G	G G	G A	C A	C C
1474	1		0 0	0 0	0 0	C C	0 0	0 0	A A	G G	0 0	0 0	G G	G G	C C	0 0	A G	A G	G G	T A	0 0	G A	A G	0 0	0 0	G G	G A	0 0	A C
1475	1		G G	C C	A G	C C	G G	G G	A A	G G	A A	G G	G G	G G	C C	C C	A G	A G	A G	T A	A C	G A	A G	G G	G G	G G	A A	A A	A C
1476	1		G G	C C	G G	A C	A G	A G	A A	A G	G A	A G	A G	G G	C C	A C	A G	A G	A G	T A	A C	G G	A G	G G	G G	G G	A A	A A	A C
1477	1		G G	C C	A G	A C	G G	G G	A A	A G	G A	A A	G G	G G	C C	C C	A G	A G	G G	A A	C C	A A	A G	A G	A G	G G	A A	A A	A A
1496	1		G G	C C	G G	C C	G G	G G	A A	G G	A A	A G	G G	G G	C C	C C	G G	A A	G G	A A	0 0	0 0	A A	0 0	G G	G G	G A	A A	A A
1498	1		G G	C C	G G	C C	G G	G G	A A	G G	A A	A G	G G	A G	A C	A C	G G	A G	G G	A A	C C	0 0	A G	G G	G G	G G	G A	C C	A C
1499	1		G G	C C	G G	C C	G G	G G	A A	G G	A A	A G	G G	G G	C C	C C	G G	A A	G G	A A	C C	A A	A A	G G	G G	G G	G A	C A	A C
1500	1		G G	C C	G G	A C	G G	G G	A A	G G	A A	G G	G G	A G	A C	A C	G G	A G	G G	A A	C C	A A	A G	G G	G G	G G	A A	A A	C C
1501	1		G G	C C	G G	C C	G G	G G	A A	G G	A A	A G	A G	G G	C C	A C	A G	G G	G G	A A	C C	A A	G G	G G	G G	G G	G A	A A	C C
1502	1		G G	C C	A G	C C	G G	A G	A A	A G	G A	G G	G G	G G	C C	C C	A G	A A	G G	A A	C C	A A	A G	G G	G G	G G	G A	C A	A C
1503	1		0 0	0 0	0 0	C C	0 0	0 0	0 0	A G	G A	A G	0 0	0 0	0 0	0 0	0 0	A G	A G	0 0	0 0	A A	0 0	0 0	0 0	0 0	G A	0 0	0 0
1504	1		G G	C C	0 0	0 0	G G	A G	A A	A G	G A	A G	A G	G G	C C	C C	A G	G G	0 0	T A	A C	G A	0 0	0 0	G G	G G	A A	C A	0 0
1505	1		G G	C C	G G	C C	G G	G G	A A	G G	A A	A G	G G	G G	C C	A C	A A	G G	A G	T A	A C	G A	G G	G G	G G	G G	A A	C A	A C
1506	1		G G	C C	G G	C C	G G	A G	A A	A G	G A	G G	G G	G G	C C	C C	A A	A G	A G	T A	A C	G A	G G	0 0	G G	G G	A A	A A	A A
1507	1		G G	C C	G G	A C	G G	A G	A A	A G	G A	G G	G G	G G	C C	C C	A A	0 0	A G	T A	A C	G A	G G	A G	A G	0 0	A A	A A	A C
1508	1		G G	C C	G G	C C	A G	A G	C A	A G	G A	A G	G G	G G	C C	C C	A G	0 0	G G	A A	C C	A A	A G	0 0	G G	G G	G A	C A	A C
1510	1		G G	C C	G G	C C	G G	G G	A A	G G	A A	A A	G G	G G	C C	C C	A A	G G	A G	T A	A C	G A	G G	G G	G G	G G	A A	A A	A A
1511	1		G G	C C	G G	C C	G G	G G	A A	G G	A A	A G	G G	G G	C C	A A	A G	A G	A G	T A	A C	0 0	A G	G G	G G	G G	A A	A A	A C
1512	1		A G	A C	G G	C C	G G	G G	A A	G G	A A	A G	G G	G G	C C	C C	A G	A G	G G	A A	C C	A A	A A	G G	G G	G G	A A	A A	A C
1513	1		G G	C C	G G	A C	G G	G G	A A	G G	A A	A G	A G	G G	C C	C C	A A	A G	A A	T T	A A	G G	G G	0 0	G G	0 0	G A	C A	A A
1514	1		G G	0 0	G G	C C	G G	0 0	A A	A A	0 0	0 0	0 0	0 0	C C	C C	A G	0 0	A G	T A	A C	G A	A G	0 0	G G	G G	A A	A A	C C
1515	1		G G	C C	G G	A C	G G	G G	A A	G G	A A	G G	G G	G G	C C	C C	A A	A G	G G	A A	C C	A A	A G	0 0	G G	0 0	A A	A A	A C
1516	1		A G	A C	G G	C C	G G	G G	A A	G G	A A	A G	G G	G G	C C	C C	A G	0 0	A G	T A	A C	0 0	G G	A G	A G	0 0	A A	A A	A A
1517	1		G G	C C	G G	C C	G G	G G	A A	G G	A A	A G	G G	G G	C C	0 0	A G	G G	0 0	T A	0 0	0 0	0 0	G G	G G	G G	A A	A A	A C
1519	1		G G	C C	A G	C C	A G	A G	C A	A G	G A	A G	G G	A G	A C	A C	0 0	A G	G G	A A	C C	A A	A G	0 0	G G	G G	A A	A A	C C
1520	1		G G	C C	G G	A C	A G	A G	C A	A G	G A	G G	G G	G G	C C	C C	A G	A G	A G	T A	A C	G A	A G	0 0	G G	G G	A A	A A	A A
1521	1		G G	C C	G G	C C	G G	G G	A A	G G	A A	A G	G G	G G	C C	C C	A G	A G	A G	T A	A C	G A	A G	A G	0 0	A G	A A	C A	A C
1522	1		G G	C C	G G	A C	G G	G G	A A	A G	G A	A G	G G	G G	C C	A C	A A	G G	G G	A A	C C	A A	A G	G G	G G	G G	G A	A A	A C
1523	1		G G	C C	G G	C C	A G	A G	C A	A G	G A	G G	G G	G G	C C	C C	G G	A A	G G	A A	C C	A A	A G	G G	G G	G G	A A	A A	A C
1524	1		G G	C C	G G	C C	G G	G G	A A	G G	A A	A A	G G	A G	A C	A C	G G	A G	G G	A A	C C	A A	G G	G G	G G	G G	A A	A A	A C
1525	1		G G	C C	G G	C C	G G	G G	A A	G G	A A	G G	G G	G G	C C	C C	A G	A G	0 0	T A	A C	G A	A G	A G	A G	0 0	A A	A A	A C
1526	1		G G	C C	G G	C C	0 0	A G	C A	A G	G A	A G	G G	G G	C C	C C	G G	0 0	A G	T A	A C	G A	A G	0 0	G G	G G	A A	C A	A C
1527	1		G G	C C	G G	A C	0 0	0 0	A A	0 0	0 0	0 0	G G	A G	A C	A C	A G	A G	G G	0 0	0 0	0 0	0 0	G G	G G	G G	A A	0 0	A C
1528	1		G G	C C	G G	C C	G G	G G	A A	G G	A A	A G	G G	G G	C C	C C	A G	0 0	A G	T A	A C	G A	G G	0 0	G G	G G	A A	A A	C C
1529	1		G G	C C	G G	C C	G G	G G	A A	G G	A A	A G	G G	G G	C C	C C	A G	A G	G G	A A	C C	0 0	A G	G G	G G	G G	A A	A A	A C
1530	1		G G	C C	G G	C C	G G	G G	A A	G G	A A	A G	G G	A G	A C	A C	G G	A A	G G	A A	C C	A A	A A	G G	G G	G G	G A	A A	A A
1531	1		G G	C C	G G	C C	G G	G G	A A	G G	A A	A G	G G	A G	A C	A C	A G	A G	0 0	T A	A C	G A	A G	G G	G G	G G	A A	A A	A C
1532	1		G G	C C	G G	C C	G G	G G	A A	G G	A A	0 0	G G	0 0	0 0	0 0	0 0	0 0	G G	A A	C C	0 0	A G	G G	G G	G G	A A	A A	0 0
1533	1		G G	C C	G G	C C	G G	G G	A A	G G	A A	A A	G G	A G	A C	A A	G G	A G	G G	A A	C C	A A	A G	0 0	G G	G G	A A	A A	C C
1534	1		A G	A C	A G	C C	A G	A G	A A	G G	A A	G G	G G	G G	C C	C C	G G	A G	G G	A A	C C	A A	A G	G G	G G	G G	A A	A A	A C
1535	1		A G	A C	G G	C C	G G	G G	A A	G G	A A	G G	G G	G G	C C	C C	A A	0 0	A G	T A	A C	G A	G G	G G	G G	G G	A A	C A	A C
1536	1		G G	C C	G G	C C	G G	G G	A A	G G	A A	A G	G G	A G	A C	A C	G G	A G	G G	A A	C C	A A	A A	G G	G G	G G	A A	A A	C C
1537	1		G G	C C	G G	C C	A G	A G	A A	G G	A A	G G	G G	G G	C C	C C	A G	G G	G G	A A	C C	A A	G G	0 0	G G	G G	G A	A A	A C
1538	1		G G	C C	A G	C C	G G	G G	A A	G G	A A	A A	G G	G G	C C	C C	A G	G G	A G	T A	A C	G A	A G	G G	G G	G G	A A	A A	A A
1539	1		G G	C C	A G	C C	A G	A G	C A	A G	G A	A G	A G	G G	C C	C C	A G	0 0	A G	T A	A C	G A	A G	G G	G G	G G	A A	A A	A C
1540	1		G G	C C	0 0	A C	G G	G G	A A	G G	A A	A G	G G	A G	A C	A C	G G	A G	G G	A A	C C	A A	A G	G G	G G	G G	A A	A A	C C
1541	1		G G	C C	G G	A C	G G	G G	A A	G G	A A	A A	G G	G G	C C	C C	G G	A A	G G	A A	C C	A A	A G	G G	G G	G G	A A	A A	A C
1542	1		G G	C C	G G	A C	G G	G G	A A	G G	A A	A A	G G	A G	A C	A C	G G	A A	G G	A A	C C	A A	A G	G G	G G	G G	A A	A A	A C
1543	1		A G	A C	0 0	C C	G G	G G	A A	G G	A A	A G	G G	A G	A C	A A	G G	A A	G G	A A	C C	G A	A G	G G	G G	G G	G A	A A	C C
1544	1		G G	C C	G G	A C	G G	G G	A A	G G	A A	A A	G G	A G	A C	A C	A G	G G	A G	T A	A C	G A	G G	G G	G G	G G	A A	C A	A C
1561	1		G G	C C	A G	C C	G G	G G	A A	G G	A A	A G	G G	A G	A C	A C	A G	A G	G G	A A	C C	A A	A G	G G	G G	G G	A A	C A	A C
1562	1		G G	C C	G G	C C	A G	A G	A A	G G	A A	A G	A G	G G	C C	C C	G G	A G	G G	A A	C C	G A	G G	G G	G G	G G	G A	C A	A C
1563	1		A G	A C	G G	C C	G G	G G	A A	G G	A A	A G	G G	G G	C C	C C	A G	G G	A G	T A	A C	G A	G G	A G	A G	A G	A A	A A	A A
1564	1		G G	C C	G G	C C	G G	G G	A A	G G	A A	A G	G G	G G	C C	C C	G G	A A	G G	A A	C C	A A	A A	G G	G G	G G	G A	A A	A A
1565	1		G G	C C	G G	A C	A G	A G	A A	G G	A A	G G	A G	G G	C C	A C	A G	A G	A G	T A	A C	G A	A G	A G	A G	A G	A A	A A	A C
1566-C01	1		G G	C C	G G	C C	G G	G G	A A	G G	A A	A G	A G	G G	C C	C C	A G	A G	A G	T A	A C	G A	A G	G G	G G	G G	A A	A A	A C
1566-C12	1		G G	C C	G G	C C	G G	G G	A A	G G	A A	A A	A G	G G	C C	C C	A A	G G	A G	T A	A C	G A	G G	G G	G G	G G	A A	C A	A C
1656	1		G G	C C	G G	C C	G G	G G	A A	G G	A A	A G	G G	G G	C C	C C	G G	A A	G G	A A	C C	G G	G G	G G	G G	G G	A A	A A	A A
1657	1		A A	A A	G G	C C	G G	G G	A A	A G	G A	G G	G G	A G	A C	A C	G G	A G	G G	A A	C C	A A	A G	G G	G G	G G	G A	A A	A A
1658	1		A G	A C	G G	A C	A G	A G	A A	G G	A A	A G	G G	A G	A C	A A	A G	G G	G G	A A	C C	A A	G G	G G	G G	G G	A A	C A	C C
1672	1		G G	C C	G G	A C	G G	G G	A A	A G	G A	G G	G G	A G	A C	C C	A G	A G	A G	T A	A C	G G	G G	G G	G G	G G	A A	A A	A C
1673	1		G G	C C	G G	A C	G G	A G	A A	A G	G A	G G	G G	A G	A C	A C	G G	A G	G G	A A	C C	G A	G G	G G	G G	G G	A A	A A	C C
1674	1		G G	C C	G G	C C	A A	A A	C A	A G	G A	G G	G G	G G	C C	C C	G G	A A	G G	A A	C C	A A	A A	G G	G G	G G	G A	A A	A C
1701	1		A G	A C	A G	C C	G G	G G	A A	G G	A A	A G	A G	G G	C C	C C	A G	G G	A G	T A	A C	G A	G G	G G	G G	G G	G A	A A	A A
1703	1		G G	C C	G G	C C	A G	A G	A A	A G	G A	A G	A G	G G	C C	C C	A A	G G	A G	T A	A C	G A	G G	G G	G G	G G	A A	C A	A C
1704	1		A G	A C	G G	C C	G G	G G	A A	A G	G A	A G	A G	G G	C C	C C	A A	G G	A G	T A	A C	G A	A G	G G	G G	G G	G A	A A	A C
1705	1		G G	C C	G G	C C	G G	G G	A A	G G	A A	A A	A G	G G	C C	C C	A G	G G	A G	T A	A C	G A	G G	G G	G G	G G	A A	A A	A C
1707	1		G G	C C	G G	C C	G G	G G	A A	G G	A A	A G	G G	G G	C C	C C	G G	A G	G G	A A	C C	G A	G G	G G	G G	G G	G A	A A	A C
1708	1		G G	C C	G G	C C	G G	G G	A A	G G	A A	A G	G G	G G	C C	C C	G G	A A	G G	A A	C C	G A	A G	G G	G G	G G	A A	A A	C C
1709	1		G G	C C	G G	C C	G G	G G	A A	G G	A A	G G	G G	G G	C C	C C	G G	A G	G G	A A	C C	A A	A G	G G	G G	G G	G A	A A	C C
1710	1		G G	C C	G G	C C	G G	G G	A A	G G	A A	A G	G G	G G	C C	C C	A G	A G	G G	A A	C C	A A	A A	G G	G G	G G	A A	A A	A C
1711	1		G G	C C	G G	C C	G G	G G	A A	G G	A A	A G	G G	G G	C C	C C	A G	A G	G G	A A	C C	A A	A A	G G	G G	G G	A A	A A	C C
1712	1		G G	C C	G G	C C	G G	G G	A A	G G	A A	A A	G G	G G	C C	C C	A G	A G	G G	A A	C C	A A	A A	G G	G G	G G	G A	C A	A C
1713	1		G G	C C	G G	C C	G G	G G	A A	G G	A A	A A	G G	G G	C C	C C	A G	A G	G G	A A	C C	A A	A G	G G	G G	G G	G A	A A	A C
1721	1		A G	A C	G G	C C	A G	A G	C A	A G	G A	A G	G G	G G	C C	C C	A G	G G	A G	T A	A C	G A	G G	G G	G G	G G	G A	A A	A C
1723	1		G G	C C	A G	C C	G G	G G	A A	G G	A A	A A	G G	G G	C C	C C	A G	G G	G G	A A	C C	A A	G G	G G	G G	G G	G A	A A	A C
1724	1		G G	C C	G G	C C	G G	G G	A A	G G	A A	A A	G G	G G	C C	C C	G G	G G	G G	A A	C C	A A	G G	G G	G G	G G	A A	A A	A A
1725	1		G G	C C	G G	C C	A G	A G	C A	A G	G A	A G	G G	A A	A A	A A	A G	A G	G G	A A	C C	A A	A G	G G	G G	G G	A A	C A	C C
1726	1		A G	A C	G G	C C	G G	G G	A A	G G	A A	A G	G G	A G	A C	A C	A A	G G	A A	T T	A A	G G	G G	A G	A G	A G	A A	A A	A A
1727	1		G G	C C	A G	C C	G G	G G	A A	G G	A A	A A	G G	G G	C C	C C	G G	G G	G G	A A	C C	A A	G G	G G	G G	G G	G A	A A	A C
1728	1		G G	C C	G G	A C	G G	G G	A A	G G	A A	A A	G G	G G	C C	C C	G G	A G	G G	A A	C C	G A	G G	G G	G G	G G	G A	A A	A A
1729	1		G G	C C	G G	C C	A G	A G	C A	A G	G A	A G	G G	G G	C C	C C	A A	G G	A G	T A	A C	G A	A G	A G	A G	A G	A A	C A	A A
1730	1		G G	C C	G G	C C	G G	G G	A A	G G	A A	A A	G G	G G	C C	C C	G G	G G	G G	A A	C C	A A	G G	G G	G G	G G	A A	A A	A C
1731	1		A G	A C	G G	A C	G G	G G	A A	G G	A A	A A	G G	G G	C C	C C	A G	G G	G G	A A	C C	A A	G G	G G	G G	G G	A A	A A	A C
1735	1		G G	C C	G G	A C	G G	G G	A A	A G	G A	A G	A G	G G	C C	C C	G G	A A	G G	A A	C C	G A	A G	G G	G G	G G	A A	A A	A A
1736	1		G G	C C	G G	C C	G G	G G	A A	A G	G A	A G	G G	G G	C C	C C	A G	A G	G G	A A	C C	A A	A G	G G	G G	G G	G A	C A	A C
1737	1		G G	C C	G G	C C	G G	G G	A A	G G	A A	A G	G G	G G	C C	C C	A G	A G	A G	T A	A C	G A	A G	G G	G G	G G	G A	A A	A C
1738	1		G G	C C	A G	A C	A G	A G	C A	A G	G A	G G	G G	A A	A A	A A	A G	A G	G G	A A	C C	A A	A G	G G	G G	G G	A A	C A	A C
1739	1		A G	A C	G G	C C	G G	G G	A A	G G	A A	G G	G G	A A	A A	A A	G G	A G	G G	A A	C C	A A	A G	G G	G G	G G	G A	A A	A C
1740	1		G G	C C	G G	C C	G G	A G	A A	A G	G A	G G	G G	G G	C C	C C	A G	A G	G G	A A	C C	A A	A A	G G	G G	G G	A A	A A	A A
1742	1		G G	C C	G G	C C	G G	G G	A A	G G	A A	A A	G G	G G	C C	C C	A G	A G	A G	T A	A C	G A	A G	G G	G G	G G	A A	A A	A C
1743	1		G G	C C	A G	A C	G G	G G	A A	G G	A A	A G	G G	G G	C C	C C	G G	A G	A G	T A	A C	G A	A G	G G	G G	G G	A A	A A	A A
1745	1		A G	A C	G G	C C	G G	G G	A A	A G	G A	A G	G G	G G	C C	A C	A G	A G	G G	A A	C C	G A	A G	G G	G G	G G	A A	C A	A C
1746	1		G G	C C	G G	C C	G G	G G	A A	G G	A A	A G	A G	G G	C C	C C	A A	G G	A G	T A	A C	G A	A G	G G	G G	G G	A A	A A	A C
1747	1		G G	C C	A G	C C	A G	A G	C A	A G	G A	A G	G G	G G	C C	C C	A G	G G	A G	T A	A C	G A	G G	G G	G G	G G	A A	A A	A A
1748	1		G G	C C	G G	C C	G G	G G	A A	A G	G A	G G	G G	G G	C C	C C	A G	A G	A G	T A	A C	G G	G G	A G	A G	A G	A A	A A	A C
1749	1		G G	C C	G G	C C	G G	G G	A A	G G	A A	A A	G G	G G	C C	C C	G G	A A	G G	A A	C C	A A	A A	G G	G G	G G	A A	A A	C C
1750	1		G G	C C	G G	C C	G G	G G	A A	G G	A A	A A	G G	G G	C C	C C	A A	G G	A A	T T	A A	G G	G G	G G	G G	G G	A A	A A	A C
1751	1		G G	C C	G G	C C	A G	A G	C A	A G	G A	G G	G G	A G	A C	A C	A G	A G	G G	A A	C C	G A	G G	G G	G G	G G	A A	A A	C C
1752	1		G G	C C	G G	C C	G G	G G	A A	G G	A A	A G	G G	G G	C C	C C	G G	A A	G G	A A	C C	G G	G G	G G	G G	G G	G A	A A	C C
1753	1		G G	C C	G G	C C	A G	A G	C A	A G	G A	A G	G G	G G	C C	C C	G G	A A	G G	A A	C C	G A	A G	G G	G G	G G	A A	A A	A A
1754	1		G G	C C	G G	C C	G G	G G	A A	A G	G A	A G	G G	G G	C C	C C	G G	G G	G G	A A	C C	A A	G G	G G	G G	G G	G A	A A	C C
1755	1		G G	C C	G G	C C	G G	G G	A A	G G	A A	A A	G G	G G	C C	C C	A G	A G	G G	A A	C C	A A	A G	G G	G G	G G	A A	C A	A C
1756	1		G G	C C	G G	C C	A G	A G	C A	A G	G A	A G	G G	A G	A C	A C	A G	A G	A G	T A	A C	G A	A G	A G	A G	A G	G A	A A	A C
1757	1		G G	C C	G G	C C	G G	G G	A A	G G	A A	A G	G G	G G	C C	C C	G G	A A	G G	A A	C C	G A	A G	G G	G G	G G	A A	A A	A C
1758	1		G G	C C	G G	C C	G G	G G	A A	G G	A A	A G	G G	G G	C C	C C	A G	A A	G G	A A	C C	A A	A G	G G	G G	G G	G A	A A	A A
1762	1		G G	C C	G G	C C	G G	G G	A A	G G	A A	A A	G G	G G	C C	C C	A G	A A	G G	A A	C C	A A	A A	G G	G G	G G	A A	A A	A C
1763	1		G G	C C	A G	C C	G G	G G	A A	G G	A A	A A	G G	G G	C C	C C	A A	A G	A G	T A	A C	G A	A G	G G	G G	G G	A A	A A	A C
1764	1		A G	A C	G G	C C	A G	A G	C A	A G	G A	G G	G G	G G	C C	C C	A G	A G	G G	A A	C C	A A	A G	G G	G G	G G	A A	A A	A C
1765	1		G G	C C	G G	C C	G G	G G	A A	G G	A A	A G	G G	G G	C C	C C	G G	A G	G G	A A	C C	G A	G G	G G	G G	G G	A A	A A	A C
1770	1		G G	C C	G G	C C	A G	A G	C A	A G	G A	G G	G G	A G	A C	A A	A G	A G	A G	T A	A C	G A	A G	G G	G G	G G	A A	A A	A C
1796	1		G G	C C	G G	C C	G G	G G	A A	G G	A A	A G	G G	0 0	C C	C C	G G	0 0	G G	A A	C C	0 0	A G	G G	G G	G G	A A	A A	0 0
1797	1		G G	C C	G G	C C	G G	G G	A A	G G	A A	A G	G G	A G	A C	A C	G G	A A	G G	A A	C C	0 0	0 0	G G	G G	G G	A A	A A	A C
1798	1		G G	C C	G G	C C	G G	G G	A A	G G	A A	A G	G G	A G	A C	A C	G G	A A	G G	A A	C C	G A	A G	G G	G G	G G	A A	A A	A C
1799	1		G G	C C	G G	C C	G G	G G	A A	G G	A A	G G	G G	G G	C C	C C	G G	A A	G G	A A	C C	0 0	0 0	G G	G G	G G	A A	A A	A A
1800	1		G G	C C	G G	C C	G G	G G	A A	G G	A A	A G	G G	G G	C C	C C	G G	A A	G G	A A	C C	G A	A G	G G	G G	G G	A A	A A	A C
1801	1		G G	C C	G G	C C	G G	G G	A A	G G	A A	A A	G G	A G	A C	A C	G G	A A	G G	A A	C C	A A	A A	G G	G G	G G	G A	A A	C C
1802	1		G G	C C	G G	C C	G G	G G	A A	G G	A A	A G	G G	A G	A C	A C	G G	A A	G G	A A	C C	A A	A G	G G	G G	G G	A A	A A	0 0
1803	1		G G	C C	G G	C C	G G	G G	A A	G G	A A	A G	G G	G G	C C	C C	A G	G G	A G	T A	A C	G A	G G	G G	G G	G G	A A	A A	A C
1806	1		G G	C C	A G	C C	G G	G G	A A	G G	A A	G G	G G	A G	A C	A C	A G	0 0	A G	T A	A C	G A	G G	G G	G G	G G	A A	C A	A C
1808	1		0 0	A C	G G	C C	G G	G G	A A	G G	A A	A G	G G	A G	A C	A C	A G	A G	0 0	T A	0 0	G A	A G	G G	G G	G G	A A	A A	0 0
1809	1		G G	C C	G G	C C	A G	A G	C A	A G	G A	A G	G G	G G	C C	C C	G G	A A	G G	A A	C C	G A	G G	G G	G G	G G	G A	A A	A C
1810	1		G G	C C	G G	C C	A G	A G	C A	A G	G A	G G	G G	0 0	C C	C C	0 0	A G	G G	A A	C C	0 0	0 0	G G	G G	G G	A A	A A	A C
1811	1		G G	C C	G G	C C	A G	A G	C A	A G	G A	A G	G G	G G	C C	C C	A G	A G	A G	T A	A C	0 0	G G	G G	G G	G G	G A	A A	A A
1812	1		G G	C C	G G	C C	G G	G G	A A	G G	A A	A G	G G	G G	C C	C C	A G	A G	A G	T A	A C	G G	G G	G G	G G	G G	G A	A A	A C
1813	1		G G	C C	G G	C C	G G	G G	A A	G G	A A	G G	G G	G G	C C	C C	G G	A G	G G	A A	C C	G A	G G	G G	G G	G G	G A	A A	A C
1814	1		0 0	A C	G G	C C	G G	G G	A A	G G	A A	A G	G G	G G	C C	C C	0 0	A G	0 0	T A	A C	G A	A G	G G	G G	G G	A A	A A	0 0
1815	1		A G	A C	G G	C C	G G	G G	A A	G G	A A	A G	G G	A G	A C	A C	G G	A A	G G	A A	C C	G A	A G	G G	G G	G G	A A	A A	A C
1816	1		G G	C C	G G	C C	G G	0 0	0 0	G G	0 0	A G	G G	A G	A C	A C	0 0	A G	G G	A A	C C	A A	A G	G G	G G	G G	A A	A A	A C
1817	1		G G	C C	A G	A C	A G	A G	C A	A G	G A	G G	G G	A G	A C	A C	A A	G G	G G	A A	C C	A A	G G	G G	G G	G G	A A	C A	A C
1818	1		G G	C C	A G	A C	G G	A G	A A	A G	G A	A G	G G	A A	A A	A A	G G	A A	G G	A A	C C	A A	A G	G G	G G	G G	A A	A A	A C
1819	1		G G	C C	G G	C C	G G	0 0	A A	G G	0 0	G G	G G	0 0	0 0	0 0	A G	A G	G G	A A	C C	0 0	A G	G G	G G	G G	A A	0 0	A C
1820	1		G G	C C	A G	C C	G G	G G	A A	G G	A A	G G	G G	G G	C C	C C	G G	0 0	G G	A A	C C	A A	0 0	G G	G G	G G	A A	A A	A A
1821	1		G G	C C	A A	A C	G G	G G	A A	G G	A A	G G	G G	A G	A C	A C	A G	A G	G G	A A	C C	A A	A G	G G	G G	G G	A A	A A	A C
1822	1		G G	C C	0 0	A C	G G	G G	A A	G G	A A	G G	G G	A G	A C	A C	A G	0 0	G G	A A	C C	0 0	A G	G G	G G	G G	A A	A A	0 0
1823	1		G G	C C	G G	A C	G G	A G	A A	A G	G A	A G	G G	A G	A C	A C	G G	A A	G G	A A	C C	A A	A G	G G	G G	G G	A A	A A	A C
1826	1		G G	C C	G G	0 0	G G	G G	A A	G G	A A	G G	G G	A G	0 0	0 0	A G	A G	G G	0 0	C C	G A	A G	G G	G G	G G	A A	A A	A C
1827	2		G G	C C	G G	C C	G G	G G	A A	G G	A A	G G	G G	G G	C C	C C	A A	G G	A A	0 0	0 0	G G	G G	G G	G G	G G	A A	A A	A C
1829	1		0 0	0 0	G G	C C	G G	G G	A A	G G	A A	A G	G G	G G	C C	C C	0 0	A G	G G	0 0	C C	G A	A G	G G	G G	G G	A A	A A	0 0
1830	1		0 0	0 0	G G	C C	G G	G G	A A	G G	A A	A G	G G	G G	C C	C C	G G	A G	G G	A A	C C	G A	A G	G G	G G	G G	A A	A A	C C
1831	1		G G	C C	G G	C C	G G	G G	A A	G G	A A	A G	G G	G G	C C	C C	A G	G G	G G	A A	C C	A A	0 0	G G	G G	G G	A A	A A	C C
1832	1		G G	C C	G G	C C	0 0	A G	C A	A G	G A	G G	G G	G G	C C	C C	A G	0 0	G G	0 0	0 0	G A	0 0	G G	G G	G G	A A	A A	A C
1833	1		G G	C C	G G	C C	G G	G G	A A	G G	A A	A G	G G	G G	C C	C C	G G	A A	G G	A A	C C	G A	A G	G G	G G	G G	A A	A A	C C
1834	1		0 0	0 0	0 0	A C	G G	G G	A A	G G	A A	A G	G G	A G	0 0	A C	G G	A A	G G	A A	C C	A A	0 0	G G	G G	G G	A A	A A	0 0
1835	1		G G	0 0	0 0	C C	0 0	0 0	A A	G G	A A	A G	0 0	G G	C C	0 0	G G	A G	G G	0 0	C C	0 0	A G	G G	G G	G G	0 0	0 0	0 0
1838	1		G G	C C	G G	A C	G G	G G	A A	A G	G A	A G	G G	G G	C C	C C	A A	G G	A A	T T	A A	G G	G G	A G	A G	A G	A A	A A	A A
1842	1		G G	C C	G G	C C	G G	G G	A A	G G	A A	A G	G G	A G	A C	A C	G G	A G	G G	A A	C C	A A	A A	G G	G G	G G	A A	C A	C C
1843	1		G G	C C	G G	C C	G G	G G	A A	G G	A A	A G	G G	A G	A C	A C	G G	A G	G G	A A	C C	A A	A A	G G	G G	G G	G G	A A	A C
1844	1		G G	C C	G G	C C	G G	G G	A A	G G	A A	A G	G G	G G	C C	C C	G G	G G	G G	A A	C C	A A	A A	G G	G G	G G	G G	A A	C C
1845	1		G G	C C	G G	C C	G G	G G	A A	G G	A A	G G	G G	G G	C C	C C	A G	A G	G G	A A	C C	A A	G G	G G	G G	G G	G G	A A	C C
1846	1		G G	C C	G G	C C	G G	G G	A A	G G	A A	A A	G G	G G	C C	C C	A G	G G	G G	A A	C C	A A	A A	G G	G G	G G	A A	A A	A C
1847	1		G G	C C	G G	C C	G G	G G	A A	G G	A A	A G	G G	G G	C C	C C	G G	G G	G G	A A	C C	A A	A A	G G	G G	G G	G A	A A	C C
1848	1		G G	C C	G G	C C	G G	G G	A A	G G	A A	G G	A G	0 0	A A	0 0	A G	A A	G G	A A	C C	A A	A G	G G	G G	G G	A A	C A	A C
1849	1		G G	C C	G G	C C	G G	G G	A A	G G	A A	G G	G G	G G	C C	C C	G G	0 0	G G	A A	C C	A A	A G	G G	G G	G G	0 0	A A	0 0
1850	1		G G	C C	G G	C C	G G	G G	A A	G G	A A	A A	G G	G G	C C	C C	G G	G G	G G	A A	C C	A A	A A	G G	G G	G G	G A	A A	C C
1851	1		G G	C C	G G	A C	G G	G G	A A	A G	G A	G G	G G	G G	C C	C C	A A	A A	G G	A A	C C	A A	A G	G G	G G	G G	A A	A A	A A
1852	1		G G	C C	A G	C C	G G	G G	A A	G G	A A	A A	G G	G G	C C	C C	A G	A G	G G	A A	C C	A A	G G	G G	G G	G G	A A	C A	A C
1853	1		G G	C C	G G	C C	G G	G G	A A	G G	A A	A G	G G	G G	C C	C C	A G	A G	A G	T A	A C	G A	A G	A G	A G	A G	A A	C A	A A
1854	1		G G	C C	G G	C C	G G	G G	A A	G G	A A	A G	A G	G G	C C	C C	G G	A A	G G	A A	C C	A A	A A	G G	G G	G G	G A	A A	A A
1855	1		G G	C C	A G	C C	G G	G G	A A	G G	A A	A G	G G	G G	C C	C C	A G	A G	A G	T A	A C	G G	G G	A G	A G	A G	A A	C A	A C
1856	1		G G	C C	G G	C C	0 0	A G	A A	0 0	0 0	0 0	G G	G G	C C	C C	A G	0 0	G G	0 0	0 0	G A	A G	0 0	0 0	G G	0 0	A A	0 0
1857	1		A G	A C	A G	C C	G G	G G	A A	G G	A A	A G	G G	G G	C C	C C	A G	A G	G G	A A	C C	A A	A G	G G	G G	G G	A A	A A	A A
1858	1		G G	C C	G G	C C	G G	A G	A A	A G	G A	G G	A G	G G	C C	C C	A A	A A	G G	A A	C C	A A	G G	G G	G G	G G	A A	A A	C C
1859	1		G G	C C	G G	A C	G G	G G	A A	G G	A A	A G	G G	G G	C C	C C	A G	A G	A G	T A	A C	G A	A G	A G	A G	A G	G A	A A	A A
1860	1		G G	C C	G G	C C	G G	G G	A A	G G	A A	G G	A A	A G	A C	A C	A G	A G	G G	A A	C C	A A	G G	G G	G G	G G	G A	A A	A A
1861	1		G G	C C	A G	C C	G G	G G	A A	G G	A A	A A	G G	G G	C C	C C	A G	A A	G G	0 0	C C	0 0	A G	G G	G G	G G	G A	A A	A C
1862	1		G G	C C	A G	C C	G G	G G	A A	G G	A A	0 0	G G	G G	C C	C C	A G	0 0	G G	A A	C C	A A	A G	G G	G G	G G	G A	A A	A C
1863	1		G G	C C	A G	C C	G G	G G	A A	G G	A A	A G	G G	G G	C C	C C	A G	A G	A G	T A	A C	G G	G G	A G	A G	A G	A A	A A	A A
1867	1		G G	C C	G G	A C	G G	G G	A A	A G	G A	A G	G G	A G	A C	A C	A G	G G	G G	A A	C C	A A	G G	A G	A G	A G	A A	C A	A C
1868	1		G G	C C	G G	C C	A G	A G	A A	A G	G A	A G	G G	A G	A C	A C	A G	A G	G G	A A	C C	G A	G G	G G	G G	G G	A A	C C	A A
1869	1		G G	C C	A A	C C	G G	G G	A A	G G	A A	A G	G G	A A	A A	A A	A G	A A	G G	A A	C C	G G	G G	G G	G G	G G	A A	A A	A C
1880	1		A G	A C	G G	C C	G G	G G	C A	G G	A A	A G	G G	A G	A C	A C	G G	G G	G G	A A	C C	A A	A G	G G	G G	G G	A A	A A	A A
1881	1		G G	C C	G G	A A	G G	G G	A A	G G	A A	A A	A G	A A	A A	A A	A G	A G	A G	T A	A C	G A	G G	G G	A G	G G	A A	C A	A C
1893	1		G G	C C	A G	C C	G G	G G	A A	G G	A A	A G	A G	G G	C C	C C	A G	A G	A G	T A	A C	G A	A G	G G	G G	G G	A A	A A	C C
1895	1		G G	C C	G G	A C	G G	G G	A A	A G	G A	A G	G G	A G	A C	A C	A G	G G	A G	T A	A C	G A	G G	A G	A G	G G	G A	A A	A C
1896	1		G G	C C	G G	C C	G G	G G	A A	G G	A A	A G	A G	G G	C C	C C	A G	A G	A G	T A	A C	G A	A G	G G	G G	G G	A A	A A	A C
1928	1		G G	C C	G G	C C	G G	G G	A A	G G	A A	A G	G G	G G	C C	C C	A G	A G	A G	T A	A C	G A	A G	G G	G G	G G	A A	A A	A C
1929	1		G G	C C	G G	C C	G G	G G	A A	G G	A A	G G	G G	G G	C C	C C	A G	G G	A G	T A	A C	G A	G G	G G	G G	G G	A A	A A	A A
1952	1		G G	C C	G G	C C	G G	G G	A A	G G	A A	A A	G G	A G	A C	A A	G G	A A	G G	A A	C C	G A	A G	G G	G G	G G	G A	A A	A C
3596	2		G G	C C	G G	A A	A G	A G	A A	A G	G A	G G	A G	G G	C C	C C	A A	G G	A A	T T	A A	G G	G G	G G	G G	G G	A A	A A	C C
3600	1		G G	C C	G G	C C	G G	G G	A A	G G	A A	A A	G G	G G	C C	C C	G G	A A	G G	A A	C C	A A	A A	G G	G G	G G	A A	A A	A A
3601	1		G G	C C	G G	C C	G G	G G	A A	G G	A A	A G	G G	G G	C C	C C	A G	G G	A G	T A	A C	G A	G G	A G	A G	A G	A A	C A	C C
3602	1		G G	C C	G G	C C	A G	A G	A A	G G	A A	A A	G G	G G	C C	C C	A G	G G	G G	A A	C C	A A	A G	G G	G G	G G	A A	C A	C C
3603	1		G G	C C	G G	C C	G G	G G	A A	G G	A A	A G	G G	A G	A C	A C	G G	G G	G G	A A	C C	A A	G G	G G	G G	G G	G A	A A	A C
3604	1		G G	C C	G G	C C	G G	G G	A A	G G	A A	A G	G G	G G	C C	A C	A A	G G	A G	T A	A C	G A	A G	G G	G G	G G	A A	A A	A C
3605	1		G G	C C	G G	C C	G G	A G	A A	A G	G A	A G	G G	A G	A C	A C	A G	G G	G G	A A	C C	A A	A G	G G	G G	G G	A A	A A	A A
3606	1		G G	C C	G G	A C	A G	A G	C A	A G	G A	G G	G G	A G	A C	A C	A G	A G	G G	A A	C C	A A	A G	G G	G G	G G	A A	C A	A C
3607	1		G G	C C	G G	C C	A G	A A	C A	A A	G G	G G	G G	G G	C C	C C	G G	G G	A G	T A	A C	G A	G G	A G	A G	A G	A A	A A	A C
3608	1		A G	A C	A G	A C	A G	A G	C A	A G	G A	G G	G G	A A	A A	A A	G G	A A	G G	A A	C C	G A	A G	G G	G G	G G	A A	A A	A C
3609	1		G G	C C	G G	C C	G G	G G	A A	G G	A A	A G	G G	G G	C C	C C	G G	A G	G G	A A	C C	A A	A G	G G	G G	G G	A A	A A	A C
3610	1		A G	A C	G G	C C	G G	G G	A A	G G	A A	A G	G G	A G	A C	A C	A A	G G	A A	T T	A A	G G	G G	A G	A G	A G	A A	A A	A A
3611	1		G G	C C	G G	C C	G G	G G	A A	G G	A A	A A	G G	G G	C C	C C	G G	A G	G G	A A	C C	A A	A G	G G	G G	G G	G A	A A	A C
3612	1		G G	C C	G G	C C	G G	G G	A A	G G	A A	A G	A G	A G	A C	A C	A A	G G	A A	T T	A A	G G	G G	A G	A G	A G	A A	A A	A C
3613	1		A A	A A	G G	C C	G G	G G	A A	G G	A A	A G	G G	G G	C C	C C	A G	A G	G G	A A	C C	A A	G G	G G	G G	G G	A A	A A	A C
3614	1		G G	C C	G G	C C	A G	A G	A A	G G	A A	A G	G G	G G	C C	C C	A A	G G	A G	T A	A C	G A	A G	A G	A G	A G	A A	C A	A C
3615	1		A G	A C	G G	C C	A G	A G	A A	G G	A A	A G	G G	G G	C C	A C	A G	G G	G G	A A	C C	A A	G G	G G	G G	G G	A A	A A	A C
3616	1		G G	C C	G G	C C	A G	A G	C A	A G	G A	A G	A G	G G	C C	C C	A A	G G	A G	T A	A C	G A	G G	0 0	G G	G G	A A	A A	A A
3617	1		G G	C C	A G	C C	G G	G G	A A	G G	A A	A A	G G	A G	0 0	A C	A G	A G	A G	T A	A C	G A	A G	A G	A G	A G	A A	A A	A A
3618	1		G G	C C	G G	C C	G G	G G	A A	G G	A A	A G	G G	G G	C C	C C	A G	G G	G G	A A	C C	A A	A G	0 0	G G	G G	A A	A A	A A
3619	1		G G	C C	G G	C C	G G	G G	A A	G G	A A	G G	G G	A G	A C	A C	G G	A G	G G	A A	C C	G A	G G	G G	G G	G G	A A	A A	A A
6021	1		G G	C C	G G	C C	A G	A G	C A	A G	G A	G G	A G	G G	C C	C C	G G	A G	G G	A A	C C	A A	A G	G G	G G	G G	A A	A A	A A
6022	1		G G	C C	G G	C C	G G	G G	A A	G G	A A	G G	A G	G G	C C	C C	A A	G G	A A	T T	A A	G G	G G	G G	G G	G G	A A	A A	A A
6024	1		G G	C C	G G	C C	G G	G G	A A	G G	A A	A G	G G	G G	C C	C C	G G	A A	G G	A A	C C	A A	A A	G G	G G	G G	A A	A A	C C
6025	2		G G	C C	G G	C C	G G	G G	A A	A G	G A	A G	G G	G G	C C	C C	G G	A A	G G	A A	C C	G A	A G	G G	G G	G G	A A	A A	C C
6026	1		G G	C C	G G	C C	G G	G G	A A	A G	G A	G G	G G	G G	C C	C C	G G	A A	G G	A A	C C	G A	A G	G G	G G	G G	A A	A A	A C
6029	1		G G	C C	G G	A C	A G	A G	C A	A G	G A	G G	G G	G G	C C	C C	A G	A G	A G	T A	A C	G A	A G	G G	G G	G G	A A	A A	A C
6056	1		A G	A C	A G	A C	A G	A G	C A	A A	G G	G G	A G	A A	A A	A A	A G	A G	0 0	T A	0 0	G A	A G	G G	G G	G G	A A	C A	A A
6063	1		G G	C C	G G	A C	A G	A G	C A	A A	G G	G G	A G	A A	A A	A A	A G	A G	0 0	T A	A C	G A	A G	A G	A G	A G	G G	C A	A C
6065	2		A G	A C	A G	A A	G G	G G	A A	A G	G A	G G	A A	A A	A A	A A	A A	G G	A A	T T	A A	G G	G G	A G	A G	A G	G A	C C	A C
6066	2		A G	A C	A G	A A	G G	G G	A A	A G	G A	G G	A A	A A	A A	A A	A A	G G	A A	T T	A A	G G	G G	A A	A A	A A	G G	C A	C C
6067	2		A G	A C	A G	A C	A G	A G	C A	A G	G A	G G	G G	A A	A A	A A	A G	A G	A G	T A	A C	G A	G G	A A	A A	A A	G A	C C	C C
6110	2		A A	A A	G G	A C	A G	A G	A A	A G	G A	G G	A G	G G	C C	A C	A A	G G	A A	T T	A A	G G	G G	A A	A A	A A	G G	C A	C C
6111	2		A A	A A	A G	C C	A A	A A	C A	G G	A A	G G	A G	A G	A C	A C	A A	G G	A A	T T	A A	G G	G G	A A	A A	A A	G G	C A	A C
6112	1		A G	A C	A G	A C	A G	A G	A A	A G	G A	G G	A A	G G	C C	A C	A A	A G	0 0	T A	A C	G A	A G	A G	A G	A G	G G	A A	A C
6142	1		G G	C C	G G	C C	A G	A G	A A	G G	A A	G G	G G	A G	A C	A C	A G	A G	A G	T A	A C	G G	G G	G G	G G	G G	A A	C A	A C
6143	1		G G	C C	G G	C C	G G	G G	A A	A G	G A	G G	G G	A G	A C	A C	G G	A G	G G	A A	C C	A A	G G	G G	G G	G G	A A	C A	C C
6147	1		G G	C C	G G	C C	G G	G G	A A	A G	G A	G G	G G	G G	C C	C C	G G	A A	G G	A A	C C	G A	G G	G G	G G	G G	A A	C C	C C
6149	2		G G	C C	G G	C C	A G	A G	A A	A G	G A	G G	G G	A G	A C	A C	A G	A G	A G	T A	A C	G A	G G	G G	G G	G G	A A	C A	C C
6195	2		G G	C C	G G	A C	G G	A G	A A	G G	A A	A G	A G	G G	C C	A C	A A	A G	A G	T A	A C	G G	G G	G G	G G	G G	G A	C A	C C
6196	1		G G	C C	G G	C C	G G	G G	A A	G G	A A	A G	A G	A G	A C	A C	A A	A G	A G	T A	A C	G G	G G	G G	G G	G G	G A	C A	C C
6265	1		A G	A C	A A	A C	G G	G G	A A	A G	G A	A G	G G	G G	C C	A C	G G	G G	A G	T A	A C	G A	G G	A G	A G	A G	G A	A A	C C
6266	2		A G	A C	A A	A C	G G	G G	A A	A G	G A	A G	A G	A G	A C	A A	A G	G G	0 0	T A	A C	G A	G G	A G	A G	0 0	G A	A A	A C
6267	1		G G	C C	A G	C C	G G	G G	A A	A G	G A	A G	G G	A G	A C	A C	A G	G G	G G	A A	C C	A A	G G	G G	G G	G G	G A	A A	C C
6268	1		G G	C C	A G	A C	G G	G G	A A	G G	A A	A A	A G	A A	A A	A A	A A	G G	G G	A A	C C	A A	G G	G G	G G	G G	A A	A A	A C
6270	1		A A	A A	A G	C C	G G	G G	A A	G G	A A	G G	A G	G G	C C	C C	A A	G G	A A	T T	A A	G G	G G	A G	A G	A G	G A	A A	C C
6271	1		A G	A C	A A	A C	G G	G G	A A	G G	A A	G G	A A	G G	C C	C C	A A	G G	A A	T T	A A	G G	G G	G G	G G	G G	A A	A A	A C
6272	1		A G	A C	G G	C C	G G	G G	A A	G G	A A	G G	A G	G G	C C	C C	A A	G G	A A	T T	A A	G G	G G	A G	A G	0 0	A A	A A	A C
6273	2		A G	A C	A G	C C	G G	G G	A A	G G	A A	G G	G G	G G	C C	C C	A A	G G	A A	T T	A A	G G	G G	A G	A G	0 0	G A	A A	A C
6274	2		A G	A C	A G	A C	G G	G G	A A	G G	A A	G G	A A	G G	C C	C C	A A	G G	A A	T T	A A	G G	G G	A G	A G	A G	G A	A A	A C
6328	1		G G	C C	G G	C C	A G	A G	A A	G G	A A	G G	A G	G G	C C	C C	G G	A A	G G	A A	C C	G A	A G	G G	G G	G G	A A	A A	A C
6329	1		G G	C C	G G	C C	G G	G G	A A	A G	G A	G G	G G	G G	C C	C C	G G	A G	G G	A A	C C	A A	A G	G G	G G	G G	A A	A A	A A
6330	1		G G	C C	G G	C C	A G	A G	A A	G G	A A	G G	G G	G G	C C	C C	G G	A G	G G	A A	C C	A A	A G	G G	G G	G G	A A	A A	A C
6347	1		G G	C C	G G	C C	A G	A G	C A	A A	G G	G G	G G	A G	A C	A C	A A	G G	A A	T T	A A	G G	G G	A G	A G	A G	A A	A A	A A
6348	1		G G	C C	A G	C C	G G	A G	A A	G G	A A	A G	G G	G G	C C	C C	A A	A G	A G	T A	A C	G A	A G	G G	G G	G G	G A	C A	C C
6350	1		G G	C C	G G	C C	A G	A A	C A	A G	G A	G G	G G	G G	C C	C C	A A	G G	A A	T T	A A	G G	G G	A G	A G	A G	A A	C A	A C
6352	1		G G	C C	G G	C C	G G	A G	A A	A G	G A	G G	G G	G G	C C	C C	A A	G G	A A	T T	A A	G G	G G	A G	A G	A G	A A	A A	A C
6354	1		G G	C C	G G	C C	A G	A G	C A	A G	G A	A G	G G	G G	C C	C C	A A	G G	A A	T T	A A	G G	G G	A G	A G	0 0	A A	A A	A C
6355	1		G G	C C	A G	C C	G G	A G	A A	A G	G A	G G	G G	A G	A C	A C	A A	G G	A A	T T	A A	G G	G G	G G	G G	G G	A A	C A	A C
6357	1		G G	C C	G G	C C	A G	A G	C A	A G	G A	A G	G G	G G	C C	C C	A A	G G	A A	T T	A A	G G	G G	A G	A G	A G	A A	A A	A C
6359	2		G G	C C	A G	C C	G G	A G	A A	A G	G A	G G	G G	A G	A C	A C	A A	G G	A A	T T	A A	G G	G G	A G	A G	A G	G A	A A	A C
6360	2		A G	A C	0 0	C C	G G	A G	A A	A A	G G	G G	G G	A G	A C	A C	A G	G G	A A	T T	A A	G G	G G	G G	G G	G G	G G	C C	C C
6363	2		A G	A C	A G	C C	A A	A A	C C	A A	G G	G G	A G	G G	C C	C C	A G	A G	G G	A A	C C	A A	A G	G G	G G	G G	A A	A A	C C
6364	2		G G	C C	G G	A C	A A	A A	C C	A A	G G	G G	G G	A G	A C	A C	G G	A G	G G	A A	C C	A A	A G	G G	G G	G G	A A	A A	A C
6365	2		G G	C C	G G	C C	A A	A A	C C	A A	G G	G G	A G	A G	A C	A C	G G	A G	G G	A A	C C	A A	G G	G G	G G	G G	A A	C A	C C
6366	1		G G	C C	G G	C C	G G	G G	A A	G G	A A	A A	A G	A G	A C	A C	A G	A A	G G	A A	C C	A A	A A	G G	G G	G G	A A	C A	A C
6367	1		G G	C C	G G	C C	A G	A G	C A	A G	G A	A G	A G	G G	C C	A C	A G	A A	G G	A A	C C	A A	A G	G G	G G	G G	A A	C C	C C
6368	2		G G	C C	G G	C C	A A	A A	C C	A A	G G	G G	A G	A G	A C	A C	G G	A G	G G	A A	C C	A A	G G	G G	G G	G G	A A	C A	C C
6369	2		G G	C C	G G	A C	G G	G G	A A	G G	A A	G G	G G	A G	A C	A C	A A	G G	A A	T T	A A	G G	G G	A A	A A	A A	G G	C A	A C
6370	2		G G	C C	G G	A C	A G	A G	A A	G G	A A	G G	G G	A G	A C	A C	A A	G G	A A	T T	A A	G G	G G	A A	A A	A A	G G	C A	A C
6371	1		G G	C C	G G	C C	G G	G G	A A	G G	A A	A G	G G	G G	C C	C C	A G	G G	A G	T A	A C	G A	A G	A G	A G	A G	G G	C A	A C
6372	1		G G	C C	G G	A C	G G	G G	A A	G G	A A	A G	G G	A G	A C	A C	A G	G G	A G	T A	A C	G A	A G	A G	A G	A G	G G	A A	A C
6373	1		G G	C C	G G	C C	A G	A G	A A	G G	A A	G G	G G	G G	C C	C C	A A	A G	A G	T A	A C	G A	A G	A G	A G	A G	G G	C C	C C
6374	2		G G	C C	A G	A C	A A	A A	C C	A A	G G	G G	A G	A A	A A	A A	A G	A G	A G	T A	A C	G A	A G	G G	G G	G G	A A	C A	A C
6375	2		G G	C C	A G	A C	A A	A A	C C	A A	G G	G G	A G	A A	A A	A A	A G	A G	A G	T A	A C	G A	A G	G G	G G	G G	A A	C C	A C
6376	2		G G	C C	G G	A C	G G	G G	A A	G G	A A	G G	A G	G G	C C	C C	A A	G G	A A	T T	A A	G G	G G	A A	A A	A A	A A	C A	A A
6377	1		G G	C C	G G	C C	G G	G G	A A	G G	A A	G G	G G	G G	C C	C C	A G	A G	A G	T A	A C	G A	A G	A G	A G	A G	A A	A A	A A
6381	1		G G	C C	A G	C C	A G	A G	A A	G G	A A	G G	A G	A G	A C	A C	A G	A G	A G	T A	A C	G A	A G	A G	A G	A G	A A	C A	A C
6382	1		G G	C C	G G	A C	G G	G G	A A	G G	A A	G G	G G	G G	C C	C C	A G	A G	A G	T A	A C	G A	A G	A G	A G	A G	A A	A A	A A
6383	1		G G	C C	G G	C C	G G	G G	A A	G G	A A	A G	G G	G G	C C	C C	G G	A A	G G	A A	C C	A A	A G	G G	G G	G G	A A	A A	A C
6384	1		G G	C C	G G	C C	G G	G G	A A	G G	A A	G G	G G	G G	C C	C C	G G	A A	G G	A A	C C	G A	G G	G G	G G	G G	A A	C A	A A
6385	1		G G	C C	G G	A C	A G	A G	A A	G G	A A	A G	A G	A G	A C	A C	A G	G G	G G	A A	C C	A A	A G	G G	G G	G G	A A	A A	A C
6386	2		G G	C C	A G	C C	G G	G G	A A	A G	G A	G G	A G	A G	A C	A C	A A	G G	A A	T T	A A	G G	G G	A G	A G	A G	A A	A A	C C
6387	2		A G	A C	G G	C C	A G	A A	A A	A G	G A	G G	A G	G G	C C	C C	A A	G G	A A	T T	A A	G G	G G	A G	A G	A G	G A	C A	A C
6388	1		G G	C C	G G	A C	G G	G G	A A	G G	A A	G G	G G	A G	A C	A C	A G	A G	G G	A A	C C	A A	A G	G G	G G	G G	A A	A A	A C
6389	2		G G	C C	G G	C C	A A	A A	C C	A A	G G	G G	G G	A G	A C	A C	A A	G G	A G	T A	A C	G A	G G	G G	G G	G G	G G	C C	C C
6390	2		G G	C C	A G	C C	A G	A G	A A	G G	A A	G G	G G	G G	C C	C C	A A	G G	A A	T T	A A	G G	G G	A G	A G	A G	G A	C A	A C
6391	1		G G	C C	A G	C C	G G	G G	A A	G G	A A	A G	G G	G G	C C	A C	A G	A G	A G	T A	A C	G G	G G	A G	A G	A G	A A	A A	A A
6392	1		A G	A C	G G	C C	G G	G G	A A	G G	A A	A G	G G	G G	C C	C C	A G	A A	G G	A A	C C	G A	A G	G G	G G	G G	A A	C A	A C
6393	1		G G	C C	G G	C C	A G	A G	C A	A G	G A	G G	G G	G G	C C	A C	A G	A G	A G	T A	A C	G A	A G	A G	A G	A G	A A	A A	A A
6394	2		G G	C C	G G	A C	A A	A A	C C	A A	G G	G G	G G	A G	A C	A C	A G	G G	G G	A A	C C	A A	G G	G G	G G	G G	A A	A A	A C
6395	2		A G	A C	A A	C C	G G	G G	A A	G G	A A	G G	G G	A G	A C	A C	A A	G G	A A	T T	A A	G G	G G	A A	A A	A A	A A	A A	A C
6396	1		G G	C C	A A	C C	G G	G G	A A	A G	G A	G G	G G	G G	C C	C C	A A	G G	A G	T A	A C	G A	G G	A G	A G	A G	A A	A A	A C
6397	1		A G	A C	A G	C C	G G	G G	A A	G G	A A	G G	G G	A A	A A	A A	A G	A G	A G	T A	A C	G G	G G	A G	A G	A G	G A	A A	C C
600	1		G G	C C	G G	C C	G G	A G	A A	A G	G A	A G	G G	G G	C C	C C	A G	G G	G G	A A	C C	A A	A G	G G	G G	G G	A A	A A	C C
601	1		G G	C C	G G	C C	G G	G G	A A	A G	G A	A G	A G	G G	C C	C C	G G	A A	G G	A A	C C	A A	A G	G G	G G	G G	A A	A A	A A
604	1		G G	C C	G G	C C	A G	A G	C A	A G	G A	A G	G G	A G	A C	A C	A A	G G	A A	T T	A A	G G	G G	G G	G G	G G	A A	A A	A A
605	1		G G	C C	A G	C C	G G	G G	A A	G G	A A	A A	G G	G G	C C	C C	G G	A A	G G	A A	C C	G A	A G	G G	G G	G G	G A	A A	A C
607	1		G G	C C	G G	C C	G G	G G	A A	A G	G A	A G	G G	G G	C C	C C	G G	A A	G G	A A	C C	G A	G G	G G	G G	G G	A A	A A	A A
608	1		G G	C C	A G	C C	A G	A G	C A	A A	G G	G G	G G	G G	C C	C C	G G	A A	G G	A A	C C	G A	A G	G G	G G	G G	A A	A A	A C
609	1		G G	C C	A G	C C	G G	G G	A A	G G	A A	A A	G G	G G	C C	C C	A G	A G	G G	A A	C C	A A	A G	G G	G G	G G	A A	A A	A C
613	1		G G	C C	G G	A C	A G	A G	A A	G G	A A	A A	G G	G G	C C	C C	G G	A A	G G	A A	C C	G A	A G	G G	G G	G G	A A	A A	A C
614	1		G G	C C	G G	A C	G G	G G	A A	G G	A A	A A	G G	A G	A C	A C	G G	A A	G G	A A	C C	G G	G G	G G	G G	G G	G A	A A	A A
615	1		G G	C C	A G	C C	G G	G G	A A	G G	A A	A A	G G	G G	C C	C C	A A	G G	A G	T A	A C	G A	G G	A G	A G	A G	A A	A A	A C
6050	2		A G	A C	A G	A C	G G	G G	A A	G G	A A	A G	G G	G G	C C	C C	A A	G G	A A	T T	A A	G G	G G	A A	A A	A A	G A	C A	A C
6054	2		A G	A C	G G	C C	G G	G G	A A	G G	A A	A A	A G	A G	A C	A C	G G	A G	G G	A A	C C	G A	G G	G G	G G	G G	G A	C C	C C
6181	2		A G	A C	A A	C C	A G	A G	C A	A A	G G	G G	A G	A G	A C	A C	A G	G G	G G	A A	C C	A A	A G	G G	G G	G G	G G	A A	C C
6182	2		A A	A A	G G	A A	G G	G G	A A	A G	G A	G G	G G	A G	A C	A C	A G	A G	A G	T A	A C	G G	G G	G G	G G	G G	G A	A A	C C
6183	2		A A	A A	A G	A C	G G	G G	A A	A G	G A	G G	G G	A A	A A	A A	A G	A G	A G	T A	A C	G G	G G	G G	G G	G G	G A	A A	C C
6184	2		A G	A C	A G	A C	G G	G G	A A	G G	A A	G G	A G	A G	A C	A C	A A	G G	A G	T A	A C	G A	G G	A G	A G	A G	G G	A A	C C
6203	2		G G	C C	G G	C C	G G	G G	A A	G G	A A	A G	A G	A G	A C	A A	A A	G G	A G	T A	A C	G A	G G	A G	A G	A G	A A	C A	A C
6205	2		G G	C C	G G	C C	A A	A A	C C	A A	G G	G G	G G	G G	C C	A C	A G	G G	G G	A A	C C	A A	G G	G G	G G	G G	A A	A A	A C
6206	2		G G	C C	A G	A C	G G	G G	A A	G G	A A	A G	G G	A G	A C	A C	A A	G G	A A	T T	A A	G G	G G	A G	A G	A G	G A	A A	A C
6256	2		G G	C C	G G	A C	G G	G G	A A	G G	A A	A G	G G	A A	A A	A A	A G	G G	A A	T T	A A	G G	G G	G G	G G	G G	G A	A A	A C
6263	2		A G	A C	A G	C C	A A	A A	C C	A A	G G	G G	A G	A G	A C	A C	G G	G G	G G	A A	C C	A A	G G	G G	G G	G G	A A	C A	A A
6275	2		G G	C C	A G	A C	G G	G G	A A	G G	A A	A G	G G	G G	C C	C C	A A	G G	G G	A A	C C	A A	G G	G G	G G	G G	A A	A A	C C
6315	1		G G	C C	A G	C C	G G	G G	A A	G G	A A	G G	G G	A G	A C	A C	A G	A G	A G	T A	A C	G A	A G	A G	A G	A G	A A	C A	C C
6316	1		A G	A C	G G	C C	G G	G G	A A	G G	A A	A G	G G	G G	C C	C C	A A	G G	A A	T T	A A	G G	G G	A G	A G	A G	A A	A A	A C
6317	2		G G	C C	A G	C C	G G	G G	A A	G G	A A	G G	A G	A G	A C	A C	A A	G G	A A	T T	A A	G G	G G	A G	A G	A G	A A	C A	A C
6318	1		A G	A C	A G	C C	G G	G G	A A	G G	A A	G G	A G	A G	A C	A C	A G	A G	A G	T A	A C	G G	G G	A G	A G	A G	A A	A A	A C
6319	1		G G	C C	G G	C C	G G	G G	A A	G G	A A	G G	G G	G G	C C	C C	A A	G G	A A	T T	A A	G G	G G	A G	A G	A G	A A	A A	A C
NH1	1		A G	A C	A G	C C	G G	G G	A A	G G	A A	A G	G G	G G	C C	C C	A A	G G	A G	T A	A C	G A	A G	A G	A G	A G	A A	A A	A C
NH2	1		G G	C C	G G	C C	G G	G G	A A	G G	A A	A G	A G	G G	C C	A C	A A	G G	A A	T T	A A	G G	G G	G G	G G	G G	A A	A A	C C
NH3	2		A G	A C	A G	C C	G G	G G	A A	G G	A A	A A	A G	G G	C C	A C	A A	G G	A A	T T	A A	G G	G G	A G	A G	A G	A A	A A	C C
NH4	2		A G	A C	A G	C C	G G	G G	A A	G G	A A	G G	A G	G G	C C	A C	A A	G G	A A	T T	A A	G G	G G	A G	A G	A G	A A	A A	C C
NH5	1		A G	A C	A G	C C	G G	G G	A A	G G	A A	G G	A G	G G	C C	C C	A A	G G	A G	T A	A C	G A	A G	A G	A G	A G	A A	A A	C C
NH6	1		A G	A C	G G	C C	G G	G G	A A	G G	A A	G G	G G	G G	C C	A C	A A	G G	A A	T T	A A	G G	G G	A G	A G	A G	A A	A A	A C
NH7	1		A G	A C	G G	C C	G G	G G	A A	G G	A A	A G	G G	G G	C C	A C	A A	G G	A A	T T	A A	G G	G G	A G	A G	A G	A A	A A	A C
NH8	1		G G	C C	A G	C C	G G	G G	A A	G G	A A	G G	A G	G G	C C	A C	A A	G G	A A	T T	A A	G G	G G	A G	A G	A G	A A	A A	A C
NH9	1		G G	C C	G G	C C	G G	G G	A A	G G	A A	A G	A G	G G	C C	A C	A G	G G	A G	T A	A C	G A	G G	G G	G G	G G	A A	A A	A C
NH10	1		G G	C C	G G	C C	G G	G G	A A	G G	A A	G G	G G	G G	C C	C C	A A	G G	A A	T T	A A	G G	G G	G G	G G	G G	G A	A A	A C
6343	2 (European)		G G	C C	A G	C C	G G	G G	A A	G G	A A	G G	A G	G G	C C	C C	G G	A A	G G	A A	C C	G A	A G	G G	G G	G G	A A	A A	C C
6344	2 (European)		G G	C C	A G	C C	G G	G G	A A	G G	A A	G G	A G	A G	A C	A C	G G	A A	G G	A A	C C	G A	A G	G G	G G	G G	A A	A A	A C
6345	2 (European)		G G	C C	A G	C C	G G	G G	A A	A G	G A	G G	G G	G G	C C	C C	A A	G G	G G	A A	C C	A A	A A	G G	G G	G G	A A	A A	A A
6346	2 (European)		G G	C C	G G	C C	G G	G G	A A	G G	A A	G G	A G	G G	C C	C C	G A	A G	G G	A A	C C	A A	A A	G G	G G	G G	A A	A A	A C
6347	1		G G	C C	G G	C C	A G	A G	C A	A A	G G	G G	G G	A G	A C	A C	A A	G G	A A	T T	A A	G G	G G	A G	A G	A G	A A	A A	A A
6348	1		G G	C C	A G	C C	G G	A G	A A	G G	A A	A G	G G	G G	C C	C C	A A	A G	A G	T A	A C	G A	A G	G G	G G	G G	G A	C A	C C

## Sheet: Table_S2_Sequenced dogs
CFA	Marker identifier	Position canFam3.1				Dog identifier and phenotype
			6359*	6350	6348	634	635	636	639	640
		Position UU GSD 1.0	Early-onset	normal	normal	normal	normal	normal	normal	normal
9	rs24601290	32919297	G G	A G	G G	0 0	A G	G G	G G	G G
9	rs24601291	32924768	T C	T T	T C	C C	T C	C C	C C	C C
9	rs24565531	33930187	T T	G T	T T	T T	G T	T T	T T	T T
9	VMP1 NM_030938P|Q[160]	34218228	C C	A C	C C	C C	A C	C C	C C	C C
9	rs24575017	34654562	T C	T C	C C	T C	T C	T T	C C	C C
9	rs852881031	34665297	G A	G A	A A	G G	G A	G A	A A	A A
9	rs24614984	34742435	G G	G G	A G	A A	G G	G G	A G	A A
20	rs22867371	56414798	T T	T T	T T	C T	C C	C C	T T	C C
20	rs22901552	56718111	C C	C C	C T	T T	T T	C C	C C	T T
20	rs22913448	56754863	T T	T T	T C	C C	C C	T C	T T	C C
20	rs22877087	56764754	A A	A A	A T	T T	T T	A T	A A	T T
20	rs8789909	56781667	A A	A A	A C	C C	C C	A C	A A	C C
20	rs22854262	56824174	G G	G G	A G	A G	A G	G G	G G	G G
20	rs22892171	57175569	G G	G G	A A	A G	G G	G G	G G	G G
20	LINGO3 NM_001101391 R|C[359]	57228029	T T	T T	T C	0 0	C C	0 0	T T	C C
20	DOT1L NM_0324823 R|Q[200]	57306977	T T	t t	t c	C C	C C	T C	C C	C C
20	rs8948780	57926627	G G	A G	G G	G G	G G	G G	G G	G G
20	rs22916976	57933461	A G	A A	G G	G G	G G	G G	G G	G G
20	rs9182601	57980589	T C	C C	C C	C C	C C	C C	C C	C C
*6359 (affected) and 6350 are full-sib offspring of 6348

## Sheet: Table_S3_Histopath
Table S3. Histopathology results for cerebellar abiotrophy affected kelpies with confirmed diagnosis
Identifier	6273	6274	6317	6360	6369	6370	6376	6363	6365	6205	6368	6364
Age of onset	6 weeks	6 weeks	4 weeks	6 weeks	6 weeks	6 weeks	7 weeks	16 weeks	24 weeks	32 weeks	12 months	16 months
Age at post-mortem	Pup	Pup	11 weeks	12 weeks	8 weeks	8 weeks	10 weeks	14 months	18 months	18 months	18 months	24 months
Normal foliar development observed in cerebellar cortex								ü	ü	ü	ü	ü
Reduced molecular layer	ü	ü		ü	ü	ü
Granule cell loss	ü	ü	ü	ü	ü	ü	ü	ü	ü	ü	ü	ü
Poorly-developed Purkinje cells (PC) showing irregular spacing between live Purkinje cells				ü	ü	ü	ü
Regional PC loss, with pyknotic and irregular shaped PC	ü	ü	ü	ü	ü	ü	ü	ü	ü	ü	ü	ü
Cytoplasmic vacuolation within PC			ü					ü	ü
Axonal spheroids in white matter tracts								ü	ü	ü	ü	ü
Activated astrocytes	ü	ü	ü	ü	ü	ü	ü	ü	ü	ü	ü	ü
Genotype CFA9 BICF2G630835610 (AA risk)	G G	G G	G G	G G	G G	G G	G G	A A	A A	A A	A A	A A
Genotype CFA20 BICF2P1109624 (AA risk)	A A	A A	A A	A A	A A	A A	A A	G G	G G	G G	G G	G G

## Sheet: Table_S4_Clinical
Tabls S4. Clinical observation symptom checklist of 33 dogs presumptively affected by cerebellar abiotrophy (CA). Two animals (shaded rows) had symptoms inconsistent with CA.
Clinical signs	Sex	onset age	exam age	first sign noticed	head tremor presence	head tremor worsen when attending?	unable to/difficult to jump onto objects	incoordination while jumping	unsteady gait	incoordination while running, turning	high stepping gait	under-developed leg muscles	wide-based hind leg stance	difficulty drinking/eating from bowl	seizure episode	other abnormal signs	other signs suggesting brain or other disease	head tilt	abnormal body weight/size	postural reaction deficits	proprioceptive deficits	ataxia	TOTAL	MISSING	Owner check list% (Score/Maximum)%	Clinical comments additional	Video/neurologist score %
scoring		max score (1 = present, 0 = absent)			1	1	1	1	1	1	1	1	1	1	1		1	1	1	1	1	1	17
6205	M entire	8 months	18 mths	gait abnormal	1	1	1	1	1	1	1	0	1	1		progressive gait abnormality, uncoordinated hopping postural responses, poor nonvisual placing		0	1	1	0	1	12	5	70.5882		82.3529
6206	F	8 weeks	8 wks	ataxia, tremor	1																	1	2	15	11.7647
6263	M neutered	5 months	16 mth	pranced when ran	1		1	1	1	1	1		1		1	progressive- also low platelet count, one seizure, episodes of shivering				1		1	10	9	58.8235
6273	M	6 weeks		head shakes	1	1			1	0				1		body tremor				1	0		5		29.4118
6274	F	6 weeks		shakes	1					0						loss of balance when frightened, body tremor					0		1	13	5.88235
6317	M	4 weeks	11 wk	generalised ataxia	1	1	1	1	1	1	1	0	1	1	0		0	0	0	1	1	1	12		70.5882		58.8
6321	M	8 weeks	10 wk	head shakes	1		1	1	1	1	1	0	1		0	occassional loss of balance	0	1	0	1	0	1	10	1	58.8235		32.6
6343	F	6 weeks	9 wk	tremor	1	1	1	1	1	1	1	0	1	1	0			1	0	1	1	1	13		76.4706	excitement worsens signs all pups
6344	M	6 weeks	9 wk	tremor	1	1	1	1	1	1	1	0	1	1	0			1	0	1	1	1	13		76.4706
6345	M	7 weeks	9 wk	tremor	1	1	1	1	1	1	1	0	1	0	0			1	0	0	1	1	11		64.7059
6346	M	7 weeks	9 wk	tremor	1	1	1	1	1	1	1	0	1	1	0			1	0	1	1	1	13		76.4706
6359	F entire	6 weeks	9wk	tremor	1	1	1	1	1	1	1	0	1	1	0		0	0	0	0	0	1	10		58.8235	normal CSF	58.8
6360	F	6 weeks	12 wk	body shaking	1	0	0	0	1	0	0	0	0	0	0	head, body neck bad tremor	0	0	0	0	0	1	3		17.6471
6363	F entire	16 weeks	11 mths	high stepping gait	1	1	1	1	1	1	1	1	1	0	0	poor jumping range	0	0	1	1	0	1	12		70.5882		56.8627
6364	M entire	16 weeks	24 mths	head turning	1	1	1	1	1	1	1	0	1	1	0	heavy long sleeper	0	0	0	0	0	1	10		58.8235		50.9804
6365	F entire	6 months	15mths	high stepping gait	1	1	1	1	1	1	1	1	1	0	0	back end sways from half way of spine	0	0	1	1	1	1	13		76.4706		41.1765
6368	F entire	12 mths	18 mths	gait	1	1	1	1	1	1	1	1	1	1	0		0	0	1	1	1	1	14		82.3529		70.5882
6369	M entire	6 weeks	7 wk	unsteady gait, head tremor	1	1	1	1	1	1	1	0	1	1	0		0	0	0	1	1	1	12		70.5882		67.3913
6370	M entire	6 weeks	7 wk	unsteady gait, less severe	1	1	1	1	1	1	1	0	1	1	0	0	0	0	0	1	1	1	12		70.5882
6374	F	18mths		couldn't jump	1	1	1	1	1	1	1	0	1	0	0	clumsy, falls over easily	0	0	0	1	0	1	10		58.8235		43.1373
6375	F neuter	16 wks	16 mths	unusual gait, unable to jump	1	1	1	1	1	1	1	1	1	1	1	recently having seizures, vomiting and loss of appetite	1	0	1	1	0	1	15		88.2353		60.7843
6376	M	7 wk	10 wk																				0		0
6386	F	7 wk	10 wk	head tremor	1	1	1	1	1	1	1		1	1	0	progressive head tremor, dificulty standing	0	0	0	1	1	1	12		70.5882
6387	F entire	5 wk	8 wks	head shake, bob, fall over	1	1	1	1	1	1	1	0	1	1	0	progressive	0	1				1	11	3	64.7059
6389	F entire	15 wk	5 mths	head tremor	1	1	1	1	1	1	1	0	1	1	0		0	0	0			1	10	2	58.8235
6390	F entire	6 wk	14 mths	constant tremor	1	1	0	1	1	1	1	1	1	1	0	high pitch bark, barks easily	0	0	0	0	0	1	10	0	58.8235	slight decrease in muscle
6394	M	8 wk	10 mths	ataxia, head tremors	1	1	1	1	1	1	1	0	1	1	0	muscle wasting	0	1	1			1	12	2	70.5882
6395	M entire	8 wk	6 mths	head tremor	1	1	1	1	1	1	1	0	0	1	0	intention tremor	0	0	0			1	9	2	52.9412
NH3	F	4wk	9w	difficulty attaching teat	1	1	1	1	1	1	1	0	1	1	0	intention tremor	0	0	0	1	0	1	11		64.7059		70.5882
NH4	F	5w	9w	difficulty attaching teat	1	1	1	1	1	1	1	0	1	1	0	intention tremor	0	0	0	1	0	1	11		64.7059		35.2941
1827	F	4 wk		head tremor	1	1	1	1	1	1	1	0	1	1	0	intention tremor, slight back arch	0	0	1	1	1	1	13		76.4706											?	no	8 wks	40582		lacking info
6275	F	6 months		head bobbing	1		1	1	1							nystagmus, falling over, trouble getting up, changed gait at 11 mths, responded prednisolone, signs recurred	1	0			1		6		35.2941
6266	M	4 weeks	Ontario	difficulty walking					1	1											1		3	14	17.6471

## Sheet: Table_S5_Video
Tabls S5. Video symptom checklist of 18 dogs presumptively affected by cerebellar abiotrophy
Clinical sign	Maximum score									Individual Identifier
		6050	6205	6269	6317	6321	6359	6360	6363	6364	6365	6368	6369	6374	6375	6386	6394	NH3	NH4
Sex		M	M	F	M	M	G	F	F	M	F	F	M	F	F	F	M	F	F
onset age		unknown	8 months	6 months	4 weeks	8 weeks	6 weeks	6 weeks	16 weeks	16 weeks	6 months	12 months	6 weeks	6 months	5 months	7 weeks	8 weeks	4 weeks	5 weeks
ataxia of limbs	5	1	4	3	4	2	4	3	4	5	3	5	5	3	4	4	4	4	3
ataxia of trunk	5	1	4		3	1	3	3	3	2	2	4	3	1	2	4	3	4	2
hypermetria in forelimbs	5		3	2	3	1	4	2	3	4	3	5	3	3	4	1	2	4	2
incoordination	5	2	4	3	3	2	3		3	3	1	5	5	1	4	4	3	4	2
dysmetria	4	1	3	0	2	1	2		3	3	2	4	4	3	4	3	2	4	2
proprioceptive deficits	4				0	0	1		1	1	1	2	2	2	3	3	3	1	0
postural response	5		4	4	4	1	1		2	1	1	1	3	1	2	4	4	4	1
wide based stance	5	1	4	3	3	1	3		3	1	3	4		2	3	4	3	3	2
abnormal tail movement	3	1	1		2	1	1		3	2	2	3	3	2	2	1		2	2
head tremor	5	1	1	3	4	4	4		2	3	3	2	2	3	2	4	3	3	1
body tremor	5				2	1	4		2	1	1	1	1	1	1	3	3	3	1
Raw total	51	8	28	18	30	15	30	8	29	26	22	36	31	22	31	35	30	36	18
Missing scores		19	4	17	0	0	0	36	0	0	0	0	5	0	0	0	3	0	0
total possible score		32	34	51	51	51	51	15	51	51	51	51	46	51	51	51	48	51	51
Total score percentage		25	82.3529	35.2941	58.8235	29.4118	58.8235	53.3333	56.8627	50.9804	43.1373	70.5882	67.3913	43.1373	60.7843	68.6275	62.5	70.5882	35.2941

## Sheet: Table_S6
Table S6. Observed frequencies of three putatively functional variants in public genotyping resources (positions relative to UU GSD1.0)
CHR	SNP (Position UU GSD1.0)	Variant	Risk allele	Reference allele	T T	C T	C C	Missing	Source	Breeds with allele
9	34218228	VMP1p.P|Q[160]	T	C	0	0	0	0	Plassais et al	Variant not present
9	34218228	VMP1p.P|Q[160]	T	C	0	0	0	0	Jagannathan et al	Variant not present
20	57306977	DOT1L.p.R|Q[200]	T	C	0	7	691	24	Plassais et al	Australian Cattle Dog (1), Entlebucher_Sennenhund (1), Border collie (2), St Bernard (2), Village Dog China (1)
20	57306977	DOT1L.p.R|Q[200]	T	C	0	11	571	8	Jagannathan et al	Australian Cattle Dog (2), Border collie (3), Entlebucher Cattle Dog (1), St Bernard (2), Leonberger (3)
20	57228029	LINGO3.p.R|C[359]	T	C	0	1	622	99	Plassais et al	Kerry Blue Terrier (1)
20	57228029	LINGO3.p.R|C[359]	T	C	0	2	544	44	Jagannathan et al	Mallinois(1), Kerry Blue Terrier (1)
